# Supplementary material for: Niche-specific genome degradation and convergent evolution shaping Staphylococcus aureus adaptation during severe infections
Source: eLife. 2022 Jun 14;11:e77195. doi: 10.7554/eLife.77195 (PMC9270034; doi:10.7554/eLife.77195)
Supplement: Table 1—source data 1. [file elife-77195-table1-data1.zip]

Archive with 1 entries (1 files):
- Table1source_data1.docx
